# Supplementary material for: Intradermal Application of Allogenic Wharton’s Jelly Mesenchymal Stem Cells for Chronic Post-Thoracotomy Wound in an Elderly Patient After Coronary Artery Bypass Grafting: Clinical Case with Brief Literature Review
Source: Diseases. 2026 Jan 8;14(1):27. doi: 10.3390/diseases14010027 (PMC12839787; doi:10.3390/diseases14010027)
Supplement: Supplementary file 1 [file diseases-14-00027-s001.zip]

Archive with 4 entries (4 files):
- Supplementary Materials (Figure S1-S3; Table S1).pdf
- FigureS1.tif
- FigureS2.tif
- FigureS3.tif
